# Supplementary material for: Association Between Perforating Scleral Vessel and Myopic Maculopathy: A Cross-Sectional Study of a Chinese Cohort
Source: Front Med (Lausanne). 2022 Jan 6;8:727680. doi: 10.3389/fmed.2021.727680 (PMC8770412; doi:10.3389/fmed.2021.727680)
Supplement: Supplementary file 2 [file Table_1.XLSX]

## Sheet: Sheet1
ID	patient	eye	sex	age	AL	mChT	artery	PSV total	PSV 0-1	PSV 1-3	PSV 3-9	antiVEGF	HBP	DM	A	T	N	N2x	MM	ATN
1	A07	0	0	61	26.61	35	0	6	0	2	4	0	0	0	1	0	0		0
2	A07	1	0	61	28.03	65	0	8	0	1	7	0	0	0	1	0	1		1
3	A09	0	0	50	29.17	62	0	8	0	1	7	0	1	0	1	1	0		1
4	A09	1	0	50	32.48	18	0	0	0	0	0	0	1	0	3	4	2	s	1
5	A10	0	0	51	26.75	77	0	9	0	3	6	0	0	0	1	0	0		0
6	A10	1	0	51	26.59	157	0	4	0	0	4	0	0	0	1	0	0		0
7	A18	0	0	41	28.76	75	0	7	1	2	4	0	0	0	1	2	1		1
9	A32	0	0	58	30.31	33	0	7	1	3	3	1	0	0	1	0	2	s	1
10	A32	1	0	58	29.38	39	0	5	0	3	2	0	0	0	1	0	2	s	1
13	A36	0	0	26	27.03	137	0	5	0	2	3	0	0	0	1	0	0		0
14	A36	1	0	26	28.1	88	0	10	1	1	8	0	0	0	1	0	0		0
15	A41	0	0	67	30.67	24	0	7	0	0	7	0	0	0	3	5	2	s	1
16	A44	0	1	34	26.23	180	1	6	0	2	4	0	0	0	1	0	0		0
17	A44	1	1	34	26.98	128	0	8	0	1	7	0	0	0	1	0	0		0
18	A48	0	1	57	29.95	38	0	9	0	2	7	0	0	0	1	0	1		1
19	A48	1	1	57	29.22	44	0	5	0	3	2	0	0	0	2	0	2	a	1
20	A49	0	0	23	27.6	164	0	8	0	1	7	0	0	0	1	0	0		0
23	A57	0	0	56	31.58	46	0	6	1	3	2	0	0	0	3	1	2	s	1
24	A57	1	0	56	26.59	118	0	12	1	4	7	0	0	0	1	0	1		1
26	A61	1	1	42	31.45	52	0	5	0	3	2	0	0	0	2	0	2	s	1
27	A62	0	0	44	31.38	9	0	4	0	1	3	0	0	0	3	1	0		1
28	A62	1	0	44	30.64	35	0	4	0	2	2	0	0	0	2	1	2	s	1
29	B1	0	0	74	30.03	36	0	9	0	2	7	0	1	1	2	2	2	s	1
30	B1	1	0	74	29.85	29	0	9	0	4	5	0	1	1	4	2	2	a	1
33	B4	0	0	33	26.52	97	0	13	1	0	12	0	0	0	1	0	0		0
34	C1	1	0	65	28.09	18	1	8	1	1	6	0	0	0	3	5	0		1
35	C2	0	1	54	27.5	67	0	7	1	2	4	0	0	0	1	1	0		1
36	C2	1	1	54	27.78	57	0	7	0	2	5	0	0	0	1	1	0		1
37	C3	0	0	29	26.13	173	0	11	1	2	8	0	0	0	0	0	0		0
38	C3	1	0	29	26.13	238	0	13	0	4	9	0	0	0	0	0	0		0
39	C41	1	0	52	29.7	14	1	10	1	1	8	0	0	0	1	0	0		0
41	C45	0	0	58	30.88	42	0	6	2	2	2	0	0	0	2	2	2	s	1
42	C45	1	0	58	27.09	60	0	7	0	3	4	0	0	0	1	0	0		0
43	C46	0	0	23	27.26	145	0	10	0	1	9	0	0	0	1	0	0		0
44	C46	1	0	23	27.44	153	0	9	0	3	6	0	0	0	1	0	0		0
46	C48	0	0	43	30.03	45	0	8	2	3	3	0	0	0	2	3	0		1
47	C48	1	0	43	30.58	42	0	4	0	2	2	0	0	0	2	3	0		1
48	C51	0	1	21	29	112	0	8	0	2	6	0	0	0	1	0	0		0
49	C51	1	1	21	28.93	131	0	12	0	3	9	0	0	0	1	0	0		0
52	C54	0	0	82	29.21	36	1	7	1	2	4	0	0	0	3	4	2	s	1
53	C54	1	0	82	25.73	43	1	7	1	2	4	0	0	0	1	3	0		1
57	C60	1	0	37	29.64	18	0	9	0	3	6	3	0	0	3	1	2	a	1
58	C61	0	0	87	27.22	29	0	7	0	0	7	0	0	0	3	1	0		1
59	C62	0	0	64	30.26	7	0	4	0	1	3	0	0	0	3	0	2		1
60	C62	1	0	64	32.67	0	0	0	0	0	0	0	0	0	4	0	2		1
61	C63	0	0	47	29.52	46	0	7	0	1	6	0	0	0	1	0	0		0
62	C63	1	0	47	26.82	74	0	10	0	1	9	0	0	0	1	0	2	s	1
63	C65	0	1	56	26.92	63	0	6	0	1	5	0	0	0	4	2	2	a	1
64	C65	1	1	56	28	52	0	4	0	3	1	0	0	0	4	1	2	a	1
65	C67	0	0	49	30.59	24	0	5	0	1	4	0	0	0	4	2	2	s	1
70	C70	1	1	38	25.74	185	0	9	0	1	8	0	0	0	1	0	0		0
73	C72	0	1	60	28	130	0	11	0	4	7	0	0	0	1	0	0		0
74	C72	1	1	60	27.82	136	0	6	0	0	6	0	0	0	1	0	0		0
75	C73	0	0	47	29.49	74	0	7	0	1	6	0	0	1	2	1	1		1
76	C73	1	0	47	28.45	66	0	9	1	2	6	0	0	1	2	0	1		1
79	C75	0	1	40	28.28	153	0	9	0	1	8	0	0	0	2	0	0		1
80	C75	1	1	40	28.21	146	1	9	0	3	6	0	0	0	2	0	2	s	1
83	C77	0	0	56	33.18	28	0	1	0	0	1	0	0	0	4	5	2	a	1
84	C77	1	0	56	31.89	14	0	3	0	0	3	0	0	0	4	1	2	s	1
85	C78	0	0	46	32.46	36	0	3	0	0	3	0	0	0	3	1	2	a	1
86	C78	1	0	46	30.92	33	0	6	0	2	4	0	0	0	4	1	2	s	1
87	C79	0	0	48	27		1	7	1	2	4	0	0	0	1	0	0		0
88	C79	1	0	48	26.5		0	9	0	3	6	0	0	0	1	1	0		1
89	C80	0	1	18	29.49	83	0	9	1	1	7	0	0	0	1	0	0		0
90	C80	1	1	18	28.78	102	1	11	0	2	9	0	0	0	1	0	0		0
91	D41	1	0	50	27.1	83	0	6	0	1	5	0	0	0	1	0	0		0
92	D42	0	0	66	33.23	28	0	4	0	3	1	0	0	0	3	4	2	s	1
93	D42	1	0	66	33.08	18	0	4	0	3	1	0	0	0	3	3	2	s	1
94	D43	1	1	27	26.55	112	0	10	0	2	8	0	0	0	1	0	0		0
95	D46	0	0	53	29.63	61	0	7	1	1	5	0	0	0	1	2	2	s	1
96	D46	1	0	53	26.43	146	0	7	0	0	7	0	0	0	1	1	0		1
98	D47	1	0	50	26.33	43	0	7	0	2	5	0	0	0	1	0	2	s	1
99	D49	0	0	60	29.43	18	0	5	0	1	4	0	0	0	2	2	2	s	1
101	D50	1	0	44	27.79	80	0	10	1	2	7	0	0	0	2	0	0		1
103	D53	0	1	55	28.59	38	0	5	0	1	4	1	0	0	2	0	1		1
104	D53	1	1	55	28.8	59	0	7	0	5	2	0	0	0	1	0	0		0
106	D56	1	1	49	26.98	206	0	11	0	1	10	0	0	0	1	0	2	s	1
107	D57	0	1	47	26.44	46	0	8	0	1	7	0	0	0	1	0	1		1
108	D59	1	0	65	32.56	52	0	5	0	2	3	0	1	0	2	1	2	s	1
109	D60	0	1	65	26.98	63	0	3	0	1	2	0	1	0	4	1	2	a	1
114	D64	0	0	44	28.67	111	0	13	1	2	10	0	0	0	1	0	0		0
115	D64	1	0	44	28.51	65	0	11	0	3	8	0	0	0	1	2	0		1
116	D65	0	1	37	30.74	72	1	7	0	0	7	0	0	0	1	0	1		1
117	D65	1	1	37	32	40	0	4	0	0	4	1	0	0	2	0	2	a	1
118	D66	0	1	35	29.96	127	0	11	0	3	8	0	0	0	1	0	0		0
119	D66	1	1	35	28.72	129	0	11	0	2	9	0	0	0	1	5	0		1
124	D70	0	0	27	27.58	83	0	15	0	3	12	0	0	0	1	0	0		0
125	D70	1	0	27	27.2	99	0	11	0	2	9	0	0	0	1	0	2	s	1
127	D71	1	0	22	27.06	138	0	9	0	1	8	1	0	0	1	0	2		1
128	D72	0	1	24	27.36	241	0	8	1	0	7	0	0	0	0	0	0		0
130	D73	0	0	25	27.53	119	0	9	1	2	6	0	0	0	1	0	0		0
131	D73	1	0	25	27.83	157	0	10	0	4	6	0	0	0	1	0	0		0
132	D74	0	0	24	28.67	130	0	10	0	3	7	0	0	0	1	0	0		0
133	D74	1	0	24	28.51	179	0	10	0	2	8	0	0	0	1	0	0		0
134	D75	0	0	23	27.72	85	0	17	2	1	14	0	0	0	1	0	0		0
135	D75	1	0	23	27.77	110	0	14	1	1	12	0	0	0	1	0	0		0
139	D24	1	1	21	26.46	144	0	9	0	5	4	0	0	0	1	0	0		0
143	D3	0	0	47	31.86	9	0	4	0	0	4	0	0	0	3	0	0		1
145	D4	0	0	27	30.32	129	0	9	1	2	6	0	0	0	1	0	0		0
146	D4	1	0	27	30.3	92	0	8	0	1	7	0	0	0	1	0	0		0
147	D5	0	1	40	32.36	37	0	6	0	2	4	0	0	0	1	0	2	s	1
148	D5	1	1	40	34.04	21	0	9	0	2	7	0	0	0	1	0	2	s	1
153	D9	0	1	27	27.31	116	0	10	0	3	7	0	0	0	1	0	0		0
156	D10	1	0	38	32.55	56	0	8	1	2	5	0	0	0	3	1	2	s	1
157	D12	0	0	49	31.62	14	0	4	0	2	2	0	0	0	1	1	0		1
158	D12	1	0	49	32.19	12	0	5	0	1	4	1	0	0	2	2	2	s	1
159	D13	0	0	68	30.11	11	0	6	0	1	5	0	0	0	2	2	2	s	1
160	D13	1	0	68	29.46	9	0	5	0	1	4	0	0	0	4	2	2	a	1
161	D15	0	0	58	25.69	63	0	7	0	3	4	0	0	0	2	0	0		1
162	D15	1	0	58	25.38	47	0	7	0	0	7	0	0	0	2	0	0		1
163	D16	0	0	59	29.18	66	0	7	0	3	4	0	1	0	2	3	2	s	1
164	D16	1	0	59	29.26	72	0	2	0	1	1	1	1	0	2	2	2	a	1
165	D18	0	0	52	31.93	17	0	5	0	2	3	0	0	0	3	1	2	s	1
166	D18	1	0	52	30.63	43	0	7	0	1	6	0	0	0	2	0	0		1
168	D19	1	0	28	27.74	112	0	9	0	3	6	0	0	0	1	0	0		0
169	D20	1	1	49	32.33	21	0	3	1	2	0	0	0	0	3	0	2	s	1
172	D87	0	0	43	30.31	23	0	2	0	1	1	0	0	0	3	0	2	a	1
173	D81	0	0	52	28.25	35	0	6	1	1	4	6	0	0	2	0	2	a	1
174	D81	1	0	52	26.99	64	0	6	0	2	4	1	0	0	1	0	2	s	1
175	D82	0	0	54	33.63	25	0	3	0	3	0	0	0	0	4	3	2	s	1
178	D85	0	0	22	28.83	68	0	7	1	0	6	0	0	0	1	2	0		1
179	D85	1	0	22	28.55	87	0	7	0	1	6	0	0	0	1	0	0		0
180	D89	1	1	37	28.76	118	0	7	0	2	5	0	0	0	1	0	0		0
181	D90	0	0	46	32.55	28	0	5	1	2	2	0	0	0	2	2	2	s	1
182	D90	1	0	46	32.07	19	0	2	0	0	2	0	0	0	2	1	2	s	1
183	D26	0	1	29	34.26	19	0	7	0	1	6	0	0	0	3	5	2	s	1
184	D26	1	1	29	33.31	36	0	7	0	3	4	0	0	0	2	2	2	s	1
185	D27	0	1	29	32.38	53	0	5	1	0	4	0	0	0	4	0	2	s	1
187	D77	0	1	34	27.03	145	0	9	1	0	8	0	0	0	1	0	0		0
189	D78	0	1	54	27.27	155	0	9	1	4	4	0	0	0	1	1	1		1
190	D78	1	1	54	27.25	147	0	8	0	3	5	0	0	0	1	0	1		1
191	D79	1	0	61	32.12	9	0	6	0	1	5	1	0	0	3	5	2	a	1
192	E1	0	0	21	27.74	125	0	14	0	1	13	0	0	0	1	0	0		0
193	E1	1	0	21	27.46	75	0	9	0	3	6	0	0	0	1	0	0		0
194	E2	0	1	54	31.99	32	0	5	0	2	3	0	0	0	2	0	0		1
195	E2	1	1	54	32.63	21	0	3	0	2	1	0	0	0	2	0	2	s	1
197	E4	0	0	24	28.98	63	1	5	0	3	2	0	0	0	2	0	1		1
198	E4	1	0	24	28.96	54	0	6	1	1	4	0	0	0	2	0	1		1
199	E5	0	1	24	27.13	166	0	8	0	1	7	0	0	0	1	0	0		0
200	E5	1	1	24	27.41	119	0	8	1	0	7	0	0	0	1	0	0		0
204	E27	1	0	29	30.1	26	0	4	0	0	4	0	0	0	2	2	2	s	1
206	E29	1	1	47	28.41	66	0	10	1	2	7	0	0	0	2	0	0		1
207	E30	0	1	22	28.17	107	0	15	0	4	11	0	0	0	1	0	0		0
208	E30	1	1	22	27.75	107	0	12	1	4	7	0	0	0	1	0	0		0
209	E31	1	1	26	27.99	162	0	10	1	2	7	0	0	0	2	0	0		1
210	E32	0	1	39	31.95	47	0	8	0	2	6	0	0	0	4	0	2	s	1
211	E32	1	1	39	31.97	32	0	7	0	1	6	0	0	0	2	0	2	s	1
213	E35	1	1	42	28.56	70	0	11	1	2	8	0	0	0	2	0	0		1
214	E36	0	0	22	27.53	137	0	9	0	0	9	0	0	0	1	0	0		0
215	E36	1	0	22	28.28	49	0	9	0	1	8	0	0	0	2	0	1		1
216	E54	1	1	28	26.55	82	0	13	0	1	12	0	0	0	1	0	0		0
217	E55	1	0	46	27.94	141	0	11	0	4	7	0	0	0	2	0	0		1
218	E56	0	0	46	26.62	149	1	12	0	2	10	0	0	0	1	0	0		0
219	E56	1	0	46	27.53	171	0	12	0	1	11	0	0	0	1	0	0		0
222	E58	0	0	44	27.24	107	0	9	1	3	5	0	0	0	2	0	0		1
223	E58	1	0	44	26.83	121	0	11	2	2	7	0	0	0	2	0	0		1
225	E60	0	0	29	31.03	30	0	7	0	2	5	0	0	0	2	0	0		1
226	E60	1	0	29	27.47	140	0	9	2	0	7	0	0	0	2	0	0		1
227	E61	0	0	51	33.07	12	0	5	0	2	3	0	0	0	2	1	2	s	1
228	E61	1	0	51	31.83	40	0	8	0	2	6	0	0	0	2	3	1		1
229	E62	0	1	67	30.06	19	0	4	1	0	3	0	0	0	2	0	2	s	1
233	E65	0	0	51	29.92	14	0	10	0	4	6	0	0	0	2	1	0		1
234	E65	1	0	51	30.42	14	0	5	0	1	4	0	0	0	2	1	0		1
237	B6	0	1	19	31.59	46	0	5	0	0	5	1	0	0	1	0	1		1
238	B6	1	1	19	28.48	130	0	8	0	2	6	0	0	0	1	0	0		0
239	E68	0	1	41	30.27	69	0	14	0	4	10	0	0	0	2	0	0		1
240	E68	1	1	41	30.66	78	0	11	0	4	7	0	0	0	2	0	0		1
241	E69	0	1	34	27.2	60	0	4	0	3	1	0	0	0	2	0	0		1
242	E69	1	1	34	27.85	24	0	6	0	1	5	0	0	0	2	0	1		1
243	E70	0	0	28	30.88	12	0	7	1	1	5	0	0	0	2	0	1		1
244	E70	1	0	28	28.88	83	0	12	1	3	8	0	0	0	2	0	0		1
246	E71	1	1	26	28.18	128	1	8	0	3	5	0	0	0	1	0	0		0
247	E72	0	0	67	29.53	19	0	5	0	0	5	0	0	0	4	2	2	s	1
248	E72	1	0	67	28.21	27	0	7	0	3	4	3	0	0	2	2	2	a	1
249	E73	0	0	51	28.02	139	0	8	0	3	5	0	0	0	1	0	2	a	1
251	E74	0	1	28	31.42	68	0	10	0	3	7	0	1	0	2	0	1		1
252	E74	1	1	28	30.52	118	0	10	1	2	7	0	1	0	2	0	0		1
253	E76	0	0	31	30.14	103	0	11	1	4	6	2	0	0	1	0	2		1
254	E76	1	0	31	27.64	223	0	8	1	2	5	0	0	0	1	0	0		0
255	E77	0	1	66	31.23	12	0	6	0	2	4	0	1	0	3	2	2	s	1
256	E77	1	1	66	29.8	12	0	4	0	1	3	0	1	0	3	4	2	s	1
260	E79	1	0	43	27.93	77	0	6	0	2	4	0	0	0	1	0	0		0
261	E80	0	0	56	31.51	35	0	4	0	1	3	1	0	0	4	1	2	a	1
262	E81	0	0	54	27.11	66	0	8	0	1	7	0	0	0	2	1	0		1
263	E81	1	0	54	30.04	28	0	5	1	3	1	0	0	0	3	0	2	s	1
264	E82	0	0	46	27.1	28	0	9	0	3	6	1	0	0	2	0	2	a	1
265	E83	0	0	27	28.73	40	1	10	0	1	9	0	0	0	2	0	0		1
266	E83	1	0	27	27.81	33	0	8	0	1	7	0	0	0	2	0	1		1
